# Supplementary material for: Distinct negative-sense RNA viruses induce a common set of transcripts encoding proteins forming an extensive network
Source: J Virol. 2024 Sep 16;98(10):e00935-24. doi: 10.1128/jvi.00935-24 (PMC11494938; doi:10.1128/jvi.00935-24)
Supplement: Table S1 — Read counts of cell- and virus-derived RNAs. [file jvi.00935-24-s0002.xlsx]

## Sheet: Sheet1
Sample	# reads in sample	Host: mapped	Host: uniquely mapped	Host: multimapped	Virus: mapped	Virus: uniquely mapped	Virus: multimapped	Mapped to both
EBOV_12h_1	43349811	36406820	34540419	1866401	6595941	6594518	1423	2
EBOV_12h_2	50424727	44661121	41926032	2735089	5230716	5229587	1129	2
EBOV_24h_1	41986993	23298888	21849474	1449414	18396499	18391603	4896	4
EBOV_24h_2	46094849	27403719	25043290	2360429	18252572	18247801	4771	4
EBOV_3h_1	34952908	34550193	32904093	1646100	63423	63393	30	0
EBOV_3h_2	38762119	38270240	30938759	7331481	45982	45962	20	0
EBOV_6h_1	39016033	38372302	36223096	2149206	266787	266728	59	0
EBOV_6h_2	41112215	40439764	37884500	2555264	205760	205719	41	0
EBOV_BPL_1	38896792	38508591	36473890	2034701	9809	9806	3	0
EBOV_BPL_2	42045691	41529841	38970339	2559502	13531	13525	6	0
H1N1_12h_1	40303173	14179067	12405928	1773139	25692695	25687967	4728	24
H1N1_12h_2	40669096	15172579	13455447	1717132	25076251	25072013	4238	8
H1N1_24h_1	44452970	9226001	7283810	1942191	34817007	34810319	6688	40
H1N1_24h_2	40207612	9661294	8306015	1355279	30164799	30159114	5685	16
H1N1_3h_1	39770648	35726941	33329166	2397775	3524216	3523957	259	0
H1N1_3h_2	36947763	33872152	32020090	1852062	2597799	2597615	184	2
H1N1_6h_1	42157310	33433139	31086461	2346678	8081272	8080240	1032	6
H1N1_6h_2	38078317	25457032	23633802	1823230	12103920	12102347	1573	3
H1N1_BPL_1	40314094	39099065	35177391	3921674	8035	8034	1	0
H1N1_BPL_2	40386887	39866140	37666373	2199767	18799	18799	0	1
H5N1_12h_1	41842946	21192694	19117197	2075497	19400960	19398691	2269	16
H5N1_12h_2	39391934	19572289	17849649	1722640	18696128	18693847	2281	18
H5N1_24h_1	39522177	17620497	13791565	3828932	20584878	20582484	2394	24
H5N1_24h_2	46203984	20628034	17885968	2742066	23880216	23877401	2815	26
H5N1_3h_1	43019173	24587960	22552510	2035450	17709290	17707040	2250	12
H5N1_3h_2	43308378	35321042	32976228	2344814	7485839	7484594	1245	3
H5N1_6h_1	43359990	24142824	22263346	1879478	18098472	18096227	2245	22
H5N1_6h_2	41285962	22382855	20862996	1519859	17915581	17913438	2143	16
H5N1_BPL_1	40050961	39501074	36929162	2571912	36391	36384	7	1
H5N1_BPL_2	39947182	39418199	37163557	2254642	46039	46038	1	0
LASV_12h_1	38123550	37570438	36044614	1525824	34224	34209	15	0
LASV_12h_2	41089793	40605567	38338218	2267349	40003	39985	18	0
LASV_24h_1	39852490	37750546	35483992	2266554	1574063	1572844	1219	3
LASV_24h_2	40185661	38294072	35583750	2710322	1420225	1419148	1077	0
LASV_3h_1	41609368	41097664	39004389	2093275	1515	1515	0	0
LASV_3h_2	41873941	41430226	39206110	2224116	1524	1524	0	0
LASV_6h_1	37436774	36958744	34401466	2557278	1988	1988	0	0
LASV_6h_2	40948192	40496639	38213647	2282992	2202	2200	2	0
LASV_BPL_1	41097201	40613753	38286377	2327376	240	240	0	0
LASV_BPL_2	41668829	41255294	38882124	2373170	231	231	0	0
MARV_12h_1	41282530	39406428	37398857	2007571	1330414	1330233	181	1
MARV_12h_2	44212986	42377006	40127882	2249124	1316578	1316422	156	0
MARV_24h_1	37013018	35610734	33299307	2311427	704578	704470	108	0
MARV_24h_2	41597813	40225629	38021679	2203950	806415	806305	110	0
MARV_3h_1	40474506	39909312	37936010	1973302	57032	57026	6	0
MARV_3h_2	45082327	44421404	42209057	2212347	52107	52104	3	0
MARV_6h_1	38474685	37812521	36026902	1785619	151593	151580	13	0
MARV_6h_2	44559900	43834456	40860096	2974360	164922	164892	30	0
MARV_BPL_1	34578484	34121492	32222427	1899065	2318	2318	0	0
MARV_BPL_2	39609322	39083152	36852210	2230942	3370	3370	0	0
Mock_12h_1	41612543	41118372	38627976	2490396	NA	NA	NA	0
Mock_12h_2	43182215	42602821	40105890	2496931	NA	NA	NA	0
Mock_24h_1	36798787	36402064	34716525	1685539	NA	NA	NA	0
Mock_24h_2	37489554	35027076	28457873	6569203	NA	NA	NA	0
Mock_3h_1	40123288	39597881	36919616	2678265	NA	NA	NA	0
Mock_3h_2	38500418	38142823	36002415	2140408	NA	NA	NA	0
Mock_6h_1	43768616	43232171	40772025	2460146	NA	NA	NA	0
Mock_6h_2	34511050	34137786	32008995	2128791	NA	NA	NA	0
Mock_BPL_1	43504240	43009529	40121318	2888211	NA	NA	NA	0
Mock_BPL_2	37668899	37022071	34214611	2807460	NA	NA	NA	0
Mock_12h_3	41884550	41297149	38371578	2925571	NA	NA	NA	0
Mock_12h_4	39999135	39586036	37386518	2199518	NA	NA	NA	0
Mock_24h_3	38618618	38150678	35927853	2222825	NA	NA	NA	0
Mock_24h_4	38681863	38272087	36214317	2057770	NA	NA	NA	0
Mock_3h_3	40848029	40343635	37877635	2466000	NA	NA	NA	0
Mock_3h_4	39914769	39405755	37261456	2144299	NA	NA	NA	0
Mock_6h_3	45787193	45243055	40308184	4934871	NA	NA	NA	0
Mock_6h_4	35249547	34890727	33189915	1700812	NA	NA	NA	0
Mock_BPL_3	41370011	40912421	37744515	3167906	NA	NA	NA	0
Mock_BPL_4	37354363	36990283	34936612	2053671	NA	NA	NA	0
NiV_12h_1	43485219	34268944	32517996	1750948	8684705	8680372	4333	15
NiV_12h_2	38633279	30598091	28686666	1911425	7542811	7537614	5197	3
NiV_24h_1	43282084	26925076	23897952	3027124	15771702	15762866	8836	54
NiV_24h_2	39790093	24291926	21639898	2652028	15003291	14992042	11249	15
NiV_3h_1	39822097	35465980	33097969	2368011	3834174	3833171	1003	8
NiV_3h_2	41111833	37314224	34872070	2442154	3294138	3293177	961	2
NiV_6h_1	33043796	28794645	26805971	1988674	3831978	3830386	1592	3
NiV_6h_2	37020631	32684224	30580473	2103751	3866525	3865042	1483	5
NiV_BPL_1	42907202	41998497	39455205	2543292	346782	346696	86	0
NiV_BPL_2	39959522	39260752	37224037	2036715	201668	201631	37	0
RSV_12h_1	36250058	32415111	30032394	2382717	3319036	3318788	248	0
RSV_12h_2	41778656	36764468	32081982	4682486	4392275	4391805	470	0
RSV_24h_1	36140205	30905221	28731795	2173426	4589432	4588915	517	0
RSV_24h_2	42733600	36847598	34729614	2117984	5059079	5058382	697	0
RSV_3h_1	37436530	33504524	30647400	2857124	3480271	3479997	274	0
RSV_3h_2	36369151	32680325	30140983	2539342	3159889	3159622	267	0
RSV_6h_1	36788577	32471273	30255059	2216214	3831346	3831012	334	1
RSV_6h_2	39613644	35808916	33578053	2230863	3255913	3255598	315	0
RSV_BPL_1	36391046	35692435	33221942	2470493	253464	253436	28	0
RSV_BPL_2	42088979	41061069	38839871	2221198	499418	499360	58	0
RVFV_12h_1	37415687	28959525	26412154	2547371	7897436	7895941	1495	4
RVFV_12h_2	35625646	27294879	24438899	2855980	7897782	7896365	1417	2
RVFV_24h_1	39221380	29206936	25381140	3825796	9377051	9375289	1762	3
RVFV_3h_1	40746459	40120045	37020971	3099074	99636	99627	9	0
RVFV_3h_2	34525765	34025266	32088675	1936591	57022	57018	4	0
RVFV_6h_1	40757328	36066393	30421334	5645059	4219681	4219085	596	0
RVFV_6h_2	37570460	33266100	30928855	2337245	3941916	3941301	615	1
RVFV_BPL_1	42131551	41643040	39039406	2603634	5440	5440	0	0
RVFV_BPL_2	38771351	38355773	36549856	1805917	1554	1553	1	0
SFSV_12h_1	42807089	35740632	33602700	2137932	6570640	6566660	3980	1
SFSV_12h_2	38721285	33119333	31192818	1926515	5179624	5176780	2844	1
SFSV_24h_1	62824866	40058574	37352625	2705949	22079109	22068013	11096	19
SFSV_24h_2	40940903	26671164	23778599	2892565	13781686	13774741	6945	3
SFSV_3h_1	33864157	33451106	31712615	1738491	19190	19187	3	0
SFSV_3h_2	37816012	37414152	35571186	1842966	17646	17640	6	0
SFSV_6h_1	43256017	42515336	40293127	2222209	275365	275238	127	0
SFSV_6h_2	42162265	41539508	39503957	2035551	166700	166623	77	0
SFSV_BPL_1	40756192	40230463	37756229	2474234	2993	2993	0	0
SFSV_BPL_2	41382346	40965745	38678673	2287072	1675	1675	0	0
